# Supplementary material for: Pescadillo ribosomal biogenesis factor 1 reduction suppresses tumour growth and renders chemosensitivity of head and neck squamous cell carcinoma
Source: Cancer Med. 2022 Oct 11;12(5):5703–17. doi: 10.1002/cam4.5315 (PMC10028059; doi:10.1002/cam4.5315)
Supplement: Supplementary file 3 — Table S1 [file CAM4-12-5703-s003.xlsx]

## Sheet: Sheet1
Supplementary Table S1. 2356 genes were associated with PES1 expression in the TCGA dataset
Gene_name	cor_pearson	p_pearson
DRG1	0.730704	1.35938e-84
RRP7A	0.671073	1.02066e-66
MCAT	0.669487	2.67518e-66
EIF3D	0.660704	4.99955e-64
TRMT61A	0.654498	1.81225e-62
RANBP1	0.652332	6.21771e-62
EXOSC4	0.646607	1.54302e-60
TOMM22	0.640307	4.88568e-59
XRCC6	0.63751	2.20765e-58
METTL1	0.636343	4.12279e-58
TXN2	0.635079	8.08369e-58
SNRPD3	0.631472	5.43261e-57
THOC5	0.62173	8.22994e-55
PRR5	0.617635	6.44448e-54
IMP4	0.616085	1.39347e-53
BOP1	0.615926	1.50802e-53
SNU13	0.615178	2.18452e-53
WDR74	0.611859	1.11621e-52
C20orf27	0.611684	1.21583e-52
TRABD	0.60964	3.28836e-52
PTRH2	0.609457	3.59264e-52
UQCR10	0.6044	4.07274e-51
RPS19BP1	0.601095	1.94519e-50
ZNF593	0.601019	2.01626e-50
IPO4	0.600309	2.81444e-50
MRPL12	0.59908	5.00266e-50
EIF3B	0.595994	2.09737e-49
PHB	0.591995	1.31343e-48
PUS1	0.586158	1.82602e-47
MTFP1	0.585995	1.96409e-47
GADD45GIP1	0.582621	8.77045e-47
SDF2L1	0.582135	1.08661e-46
RANGAP1	0.581687	1.32331e-46
PPAN	0.579896	2.8998e-46
NDUFAF8	0.57638	1.33493e-45
CISD3	0.576326	1.36591e-45
ATAD3A	0.576225	1.42724e-45
ALYREF	0.576084	1.51647e-45
YDJC	0.575678	1.80633e-45
WDR46	0.575619	1.85293e-45
MRPS12	0.574436	3.07913e-45
TIMM10	0.574295	3.27184e-45
ADSL	0.573999	3.71331e-45
FAM207A	0.573309	4.98803e-45
MRPL52	0.572467	7.14192e-45
NCLN	0.572082	8.41533e-45
SLIRP	0.57206	8.49421e-45
NPM3	0.570095	1.95284e-44
POLR3H	0.569209	2.83795e-44
NDUFB9	0.568012	4.69298e-44
TSR3	0.567576	5.63349e-44
SNF8	0.565918	1.12543e-43
NAA10	0.565199	1.51772e-43
RPF2	0.564244	2.25513e-43
HSPBP1	0.564174	2.32198e-43
TRMU	0.563595	2.94915e-43
NME1	0.563416	3.17658e-43
DDT	0.562606	4.43437e-43
NUDC	0.562322	4.98589e-43
TOP1MT	0.561328	7.49683e-43
NOC4L	0.559626	1.5032e-42
TEDC1	0.557788	3.17188e-42
SAMM50	0.557234	3.96855e-42
MRPL55	0.557211	4.00595e-42
MRTO4	0.555946	6.67217e-42
CCT3	0.554233	1.32673e-41
TACO1	0.552481	2.66995e-41
MRPS2	0.552104	3.10084e-41
PSMD4	0.551761	3.55324e-41
PSMB3	0.550946	4.90879e-41
RHBDD3	0.549675	8.10814e-41
GPATCH4	0.548973	1.0689e-40
FDX2	0.548967	1.07141e-40
TIMM8A	0.548048	1.5366e-40
MRPL11	0.547221	2.12435e-40
CCT7	0.544993	5.05785e-40
RPL38	0.54476	5.53456e-40
MRPL28	0.543693	8.36265e-40
SF3B5	0.543405	9.34772e-40
ZNRD2	0.541998	1.60648e-39
EMG1	0.541813	1.72482e-39
SELENOO	0.540479	2.875e-39
SURF2	0.539927	3.54845e-39
MRPL4	0.539302	4.50296e-39
PUF60	0.537719	8.2116e-39
SNRPE	0.537698	8.27685e-39
WDR4	0.537495	8.93679e-39
PTGES2	0.537134	1.02451e-38
NUDT1	0.536886	1.12494e-38
MRPS34	0.536476	1.31341e-38
ANKRD54	0.53532	2.02871e-38
CHCHD5	0.534208	3.07736e-38
RRP9	0.533672	3.76095e-38
NOP56	0.532914	4.98934e-38
CTU2	0.531725	7.76366e-38
C1orf122	0.531708	7.81164e-38
TIMM9	0.531197	9.44033e-38
HSCB	0.530616	1.17049e-37
NSUN5	0.530153	1.38904e-37
NOL12	0.529968	1.48693e-37
PGP	0.529175	1.99152e-37
UQCC3	0.527447	3.75427e-37
BYSL	0.527409	3.8063e-37
AATF	0.526713	4.90775e-37
EIF3G	0.525669	7.17912e-37
ATG101	0.525299	8.21159e-37
CRELD2	0.524802	9.83676e-37
C16orf91	0.523165	1.77789e-36
RTCB	0.522298	2.42872e-36
NTMT1	0.521916	2.78684e-36
NCAPH2	0.521566	3.15929e-36
DCTPP1	0.521256	3.53057e-36
TRMT1	0.520619	4.43549e-36
MRPS7	0.520476	4.66797e-36
PSMG3	0.520309	4.95411e-36
MRPL27	0.520244	5.07104e-36
DPM2	0.520067	5.40232e-36
PYCR3	0.519987	5.5588e-36
TXNRD2	0.519833	5.87237e-36
ECE2	0.519636	6.29908e-36
MRPL20	0.519145	7.50207e-36
MRPS5	0.51845	9.60593e-36
CDPF1	0.518372	9.87599e-36
UBE2L3	0.518313	1.00848e-35
AURKAIP1	0.51825	1.03116e-35
FAM174C	0.517447	1.37045e-35
LSM7	0.517435	1.37651e-35
EBNA1BP2	0.517186	1.50295e-35
MALSU1	0.51693	1.6456e-35
TOMM40	0.516698	1.78556e-35
C12orf45	0.515612	2.61847e-35
GLRX5	0.515556	2.67032e-35
BOLA2B	0.514949	3.30465e-35
ZNHIT2	0.514155	4.36447e-35
NDUFV1	0.513452	5.58096e-35
CCNQ	0.513341	5.80105e-35
MRPL58	0.512818	6.96307e-35
RPL8	0.512728	7.1829e-35
MRPL2	0.51265	7.38217e-35
SDHAF2	0.511976	9.33121e-35
RUVBL2	0.511005	1.30677e-34
TIMM50	0.509442	2.24279e-34
BCL7C	0.508119	3.53382e-34
PELP1	0.507521	4.33835e-34
MRPL24	0.507178	4.87839e-34
GCAT	0.506531	6.08539e-34
POLD2	0.506242	6.71556e-34
PSMB5	0.506237	6.72792e-34
MYDGF	0.506201	6.81009e-34
RPL37P6	0.504645	1.15606e-33
RRP1	0.503741	1.56968e-33
NLE1	0.503136	1.92562e-33
ATP5MPL	0.502391	2.47521e-33
ANAPC11	0.502172	2.66489e-33
SNRPD2	0.501761	3.05913e-33
MZT2B	0.501599	3.23086e-33
SLC52A2	0.500989	3.96434e-33
RPL36A	0.500735	4.31538e-33
COA8	0.500451	4.74567e-33
RPS29	0.499167	7.28568e-33
HAUS7	0.498857	8.07672e-33
FBL	0.498543	8.96617e-33
SLC19A1	0.498517	9.04517e-33
ITPA	0.497521	1.2585e-32
NDUFB7	0.497236	1.38309e-32
NDUFS6	0.497047	1.47253e-32
DDX49	0.496904	1.54396e-32
RPS27A	0.496498	1.76515e-32
EMC8	0.495494	2.45748e-32
THOP1	0.495304	2.61667e-32
NT5C	0.495137	2.76386e-32
TMEM208	0.495122	2.7775e-32
SURF6	0.495087	2.80999e-32
KLF16	0.494911	2.97663e-32
CNPY2	0.494719	3.17037e-32
SNRPD1	0.494717	3.17286e-32
PMPCA	0.494098	3.88669e-32
NSMCE1	0.494069	3.92337e-32
NDUFAB1	0.494043	3.95784e-32
CD320	0.493942	4.09032e-32
MRPL14	0.493575	4.61264e-32
NDUFAF4	0.493563	4.62985e-32
NTHL1	0.493222	5.17675e-32
PSMC5	0.492807	5.92586e-32
FAM207BP	0.492128	7.39336e-32
TBL3	0.491752	8.35556e-32
LSM10	0.491439	9.25118e-32
JMJD4	0.491269	9.77437e-32
COPS9	0.489811	1.56682e-31
ASCC2	0.489662	1.64406e-31
TIMM13	0.48945	1.7607e-31
AHSA1	0.489336	1.82635e-31
MRPL51	0.488927	2.08372e-31
SNHG25	0.488029	2.78113e-31
MPST	0.488002	2.80586e-31
NAXE	0.487207	3.61982e-31
TIMM17A	0.487022	3.84117e-31
MRPL37	0.486879	4.02006e-31
RABEPK	0.486451	4.61049e-31
PRPF31	0.486231	4.94597e-31
CENPX	0.484072	9.82463e-31
UBE2S	0.482695	1.51872e-30
RRP12	0.482455	1.6382e-30
PRR7	0.482064	1.85257e-30
CINP	0.48159	2.15088e-30
ATP5MC1	0.480721	2.82515e-30
TMEM177	0.480505	3.02218e-30
ELOB	0.480175	3.35146e-30
SNRPA	0.47989	3.66416e-30
SRM	0.479794	3.77574e-30
MIF	0.479657	3.94006e-30
CCT4	0.478469	5.70671e-30
EIF2B3	0.477997	6.60838e-30
SNRPF	0.477806	7.01099e-30
RFXANK	0.477621	7.42632e-30
RPS21	0.476865	9.38626e-30
TSSC4	0.476788	9.61337e-30
NELFE	0.476767	9.67476e-30
NDUFS8	0.476437	1.07145e-29
SLC25A17	0.476069	1.20048e-29
UBA52	0.475665	1.35986e-29
MAPK12	0.475442	1.45619e-29
NDUFA13	0.475269	1.53623e-29
BABAM1	0.475013	1.6619e-29
BIRC5	0.47501	1.66331e-29
NOP16	0.47454	1.92214e-29
RRP7BP	0.474071	2.21951e-29
MRPL41	0.472834	3.24067e-29
BUD23	0.472682	3.39498e-29
GPS1	0.472585	3.49631e-29
SMARCB1	0.472545	3.53893e-29
DTYMK	0.472449	3.64427e-29
FAAP20	0.472294	3.82052e-29
REXO4	0.471654	4.64288e-29
MCTS1	0.471592	4.73168e-29
TRMT2A	0.47104	5.59597e-29
XAB2	0.470602	6.39027e-29
PSMB1	0.469994	7.68188e-29
RPL7P9	0.468789	1.10517e-28
WDR18	0.468771	1.11138e-28
EEF1D	0.468746	1.11959e-28
DNAJC30	0.468712	1.13128e-28
PICK1	0.468676	1.14356e-28
SIVA1	0.468665	1.14747e-28
RPL7P6	0.468548	1.18844e-28
COX16	0.468464	1.21908e-28
BRMS1	0.468254	1.29864e-28
LSM4	0.467848	1.46712e-28
C7orf50	0.467777	1.49878e-28
DDX56	0.467638	1.56244e-28
POP7	0.467529	1.61465e-28
ENTR1	0.467348	1.70453e-28
ATP5F1D	0.467088	1.84243e-28
TRAPPC2L	0.466986	1.90015e-28
METTL26	0.466842	1.98339e-28
CCDC124	0.466583	2.14359e-28
TUFM	0.466469	2.21782e-28
COPRS	0.466176	2.42058e-28
RAB34	0.46605	2.51324e-28
NENF	0.46498	3.45772e-28
PSMB4	0.464747	3.70551e-28
PMM1	0.464557	3.92121e-28
MRPS9	0.46434	4.18274e-28
LINC01311	0.463576	5.24533e-28
DUS1L	0.463409	5.51218e-28
PVT1	0.463055	6.12076e-28
GAR1	0.461913	8.57429e-28
RBM42	0.460914	1.15009e-27
RPL36	0.459552	1.71412e-27
PSMA7	0.4594	1.79158e-27
GMPPA	0.458972	2.02988e-27
RPL23A	0.458966	2.03391e-27
YJU2	0.458838	2.11107e-27
HDAC10	0.458827	2.11814e-27
RPS10	0.458718	2.18612e-27
RPL7	0.458707	2.19347e-27
TMEM161A	0.458693	2.20252e-27
SFXN4	0.458611	2.25525e-27
DGCR6L	0.457957	2.72802e-27
NDUFA6	0.457415	3.19346e-27
NEDD8	0.457182	3.41657e-27
NXT1	0.456825	3.78941e-27
MRPS23	0.456749	3.87424e-27
ATP5F1E	0.456415	4.26742e-27
SAC3D1	0.456394	4.29344e-27
REX1BD	0.456197	4.54502e-27
COX4I1	0.456053	4.73748e-27
HDHD5	0.455575	5.43901e-27
RPUSD1	0.454987	6.44243e-27
SAP30BP	0.454714	6.96986e-27
RTRAF	0.454517	7.37608e-27
CD2BP2	0.454458	7.50237e-27
CCDC85B	0.454058	8.41513e-27
C19orf53	0.453765	9.15335e-27
SART1	0.453732	9.23982e-27
POLR2H	0.453687	9.36025e-27
C8orf76	0.453583	9.64343e-27
IFT43	0.453272	1.05414e-26
HMBS	0.453145	1.09312e-26
RPL36AL	0.45301	1.13606e-26
GFER	0.452624	1.26872e-26
CTU1	0.45224	1.4156e-26
NCBP2AS2	0.451988	1.52113e-26
FTSJ3	0.451361	1.81866e-26
ROMO1	0.451288	1.85649e-26
DCXR	0.451078	1.97109e-26
SWI5	0.451003	2.01309e-26
RECQL4	0.450318	2.44543e-26
POLE4	0.450142	2.57056e-26
MICOS13	0.449801	2.83079e-26
RPL18A	0.449594	3.00203e-26
BRAT1	0.449297	3.26439e-26
PIK3R2	0.449271	3.28854e-26
GNB1L	0.449001	3.54967e-26
CCDC137	0.448996	3.55444e-26
HMGB3	0.448902	3.65033e-26
PRPF19	0.448733	3.82831e-26
POLR1C	0.448645	3.92401e-26
EMC9	0.448592	3.98288e-26
RSL1D1	0.448476	4.1156e-26
CKS1B	0.448233	4.40777e-26
NDUFA11	0.447853	4.90469e-26
BANF1	0.447651	5.1908e-26
RPS20	0.44765	5.1929e-26
RPL24P2	0.447176	5.93114e-26
RPL13	0.447071	6.10939e-26
RPL27	0.44697	6.285e-26
SNRPB	0.44691	6.39129e-26
SLC39A4	0.446856	6.48783e-26
LAMTOR4	0.446723	6.734e-26
PSMB7	0.446717	6.74639e-26
PFDN2	0.446678	6.82027e-26
DOHH	0.446488	7.19314e-26
DGUOK	0.446089	8.0414e-26
HSPE1	0.445718	8.91938e-26
OXLD1	0.44557	9.29682e-26
RPL37A	0.445499	9.48377e-26
MZT2A	0.44548	9.53438e-26
LSM5	0.445245	1.01798e-25
RBX1	0.445185	1.0351e-25
SENP3	0.445158	1.04277e-25
UFSP1	0.445026	1.0818e-25
MRPS15	0.444676	1.1925e-25
PPM1G	0.444598	1.21893e-25
EEF1DP1	0.444352	1.30521e-25
EEF1G	0.444183	1.36788e-25
SMYD5	0.444138	1.38499e-25
NDUFB10	0.443728	1.55189e-25
PQBP1	0.443662	1.58052e-25
ATIC	0.443455	1.67399e-25
CCS	0.442825	1.9932e-25
COPE	0.442778	2.01903e-25
LYRM4	0.442584	2.13046e-25
EGLN2	0.442148	2.40274e-25
NUDT14	0.44205	2.4683e-25
CSNK2B	0.441787	2.6546e-25
C19orf48	0.441658	2.75028e-25
USE1	0.441595	2.7982e-25
ISOC2	0.441549	2.83431e-25
WRAP53	0.441273	3.05773e-25
MAP2K2	0.441151	3.16177e-25
YIF1A	0.441149	3.16363e-25
EIF3I	0.441045	3.25542e-25
MIATNB	0.44084	3.4439e-25
RPS19	0.440697	3.58223e-25
NME2P1	0.440587	3.69199e-25
FBXL15	0.440398	3.88904e-25
TBRG4	0.440366	3.92321e-25
JPT1	0.440287	4.00931e-25
COMMD4	0.440253	4.04608e-25
TFPT	0.439918	4.4361e-25
H2AC20	0.439884	4.47693e-25
NAT9	0.439335	5.20304e-25
SNRPC	0.43905	5.6237e-25
RPS12	0.43899	5.71697e-25
COASY	0.438951	5.77836e-25
ARFGAP1	0.438849	5.94186e-25
UROD	0.438199	7.09199e-25
RNF25	0.437976	7.53606e-25
COX6C	0.437858	7.78343e-25
EIF3K	0.437842	7.81679e-25
RUVBL1	0.43668	1.07143e-24
RPLP2	0.436515	1.12044e-24
TSPO	0.436227	1.21132e-24
RPL35	0.435793	1.36214e-24
PHF5A	0.435704	1.3954e-24
SNRPEP4	0.435617	1.42849e-24
MED27	0.435356	1.53262e-24
ACD	0.435323	1.54633e-24
POLRMT	0.434998	1.68831e-24
FAU	0.43476	1.79987e-24
RPS9	0.434666	1.84575e-24
POLR2E	0.434645	1.85645e-24
RPL21P28	0.434525	1.91738e-24
SLC39A3	0.434002	2.20651e-24
ATAD3B	0.433791	2.33544e-24
TMEM186	0.433449	2.55985e-24
SNRPEP2	0.433286	2.67428e-24
HDGFL2	0.433224	2.71902e-24
TMEM251	0.433135	2.78416e-24
ERAL1	0.433086	2.82147e-24
FKBP2	0.432751	3.086e-24
RPS27AP5	0.432694	3.13281e-24
HSD17B10	0.432539	3.26588e-24
NOP58	0.432495	3.30401e-24
SCAMP3	0.432482	3.31534e-24
RPL19	0.432356	3.42923e-24
HGH1	0.431479	4.33273e-24
LSM2	0.431436	4.38308e-24
MLST8	0.431355	4.47859e-24
SPATA2L	0.431061	4.84235e-24
ARMC6	0.430914	5.0357e-24
NUTF2	0.430901	5.05288e-24
EPOP	0.430858	5.11063e-24
MCRIP2	0.430823	5.15905e-24
CDC34	0.430425	5.73354e-24
MIIP	0.430202	6.08278e-24
SLC25A1	0.430101	6.24782e-24
RPS2	0.43009	6.26713e-24
RNF181	0.430042	6.34679e-24
SLC25A39	0.429946	6.51044e-24
RPS28	0.429931	6.53609e-24
PPP1R14B	0.429785	6.79475e-24
MDH2	0.429778	6.80637e-24
ANP32B	0.429732	6.89017e-24
SEM1	0.42971	6.93092e-24
RPL23AP2	0.429649	7.04274e-24
TUT1	0.429495	7.33611e-24
NAA38	0.429416	7.49047e-24
C1orf35	0.428905	8.57374e-24
ERI3	0.428778	8.86733e-24
MRPS26	0.428199	1.03297e-23
THAP4	0.42807	1.06858e-23
RTN4IP1	0.427724	1.17034e-23
PAXX	0.427202	1.34252e-23
KLHDC4	0.42719	1.34671e-23
UQCC2	0.4269	1.45303e-23
SCAND1	0.426107	1.78866e-23
MRPL36	0.42602	1.8299e-23
FTH1P3	0.425315	2.19982e-23
DDX39A	0.425178	2.27965e-23
NDUFB2	0.425101	2.32598e-23
CHMP4A	0.424886	2.4601e-23
NFKBIL1	0.424787	2.52462e-23
S100A13	0.424778	2.5302e-23
DUS2	0.424694	2.58609e-23
GEMIN6	0.424678	2.59722e-23
LAS1L	0.424538	2.69371e-23
VPS4A	0.424366	2.81662e-23
RPS15	0.424361	2.82045e-23
ATF4	0.424283	2.87781e-23
TOMM7	0.424087	3.02865e-23
TARBP2	0.423875	3.19975e-23
NDUFS5	0.423863	3.20968e-23
RPL23AP82	0.423527	3.50261e-23
CBY1	0.423357	3.66041e-23
ZMYND19	0.423301	3.71415e-23
RPL30	0.423252	3.76086e-23
MRPL40	0.423217	3.7956e-23
BAX	0.422821	4.20533e-23
COA6	0.422815	4.21192e-23
RPL24	0.422702	4.33621e-23
SPATA33	0.422633	4.41449e-23
SCNM1	0.422583	4.4722e-23
ASPSCR1	0.422555	4.50506e-23
LONP1	0.42228	4.83594e-23
GEMIN7	0.422275	4.84234e-23
TEDC2	0.422219	4.91302e-23
DUS3L	0.42209	5.08005e-23
POP5	0.421952	5.26418e-23
RPL37	0.421922	5.30404e-23
UFD1	0.421358	6.13471e-23
CLPP	0.421324	6.1879e-23
ZNF622	0.421294	6.23617e-23
SSNA1	0.421172	6.43488e-23
ELOF1	0.421103	6.55108e-23
PINX1	0.420531	7.58738e-23
POLR2G	0.420385	7.87703e-23
RPL23AP31	0.420109	8.4551e-23
ADRM1	0.420079	8.52037e-23
EDF1	0.419944	8.82039e-23
LYAR	0.419912	8.89307e-23
PPP1R16A	0.419892	8.93772e-23
RBIS	0.41987	8.98967e-23
MRGBP	0.419783	9.19125e-23
PPP1R14BP3	0.41958	9.68122e-23
PSMB6	0.419509	9.86015e-23
ZNHIT1	0.419429	1.00649e-22
LAGE3	0.418986	1.12716e-22
CDC45	0.418863	1.16294e-22
SGTA	0.418581	1.24989e-22
SNHG19	0.418373	1.31767e-22
SNRNP70	0.418176	1.38559e-22
RBM8A	0.418048	1.43171e-22
PRPF6	0.41798	1.45674e-22
RFNG	0.417948	1.46859e-22
RPL3P4	0.417611	1.60013e-22
NIFK	0.417298	1.73233e-22
PPIE	0.417287	1.73723e-22
MFSD2B	0.417143	1.80199e-22
UBE2SP1	0.416949	1.89291e-22
CENPM	0.416858	1.93682e-22
KRTCAP2	0.416805	1.96304e-22
SRPRB	0.416688	2.02235e-22
ZNF511	0.41649	2.12643e-22
NOL7	0.416477	2.13331e-22
RNASEH2C	0.416442	2.15265e-22
NT5C3B	0.415723	2.58204e-22
UQCRB	0.415617	2.65168e-22
RPL21P37	0.415487	2.74024e-22
SMIM4	0.415407	2.79634e-22
PEMT	0.415385	2.81166e-22
TMEM203	0.415263	2.89982e-22
SSU72	0.415249	2.91008e-22
RPS10P9	0.415167	2.97039e-22
RPL17P22	0.41513	2.9982e-22
DDX51	0.415038	3.06902e-22
SNRNP25	0.414955	3.13398e-22
DDRGK1	0.414657	3.37764e-22
FPGS	0.414286	3.7086e-22
GNL1	0.414144	3.84359e-22
QTRT1	0.413966	4.01919e-22
JMJD6	0.413935	4.05029e-22
RPS27AP11	0.413846	4.14208e-22
INO80B	0.413748	4.2455e-22
MAF1	0.413715	4.28069e-22
SSR2	0.413615	4.3897e-22
C4orf48	0.413429	4.59934e-22
PDCD2L	0.413426	4.60169e-22
DDX54	0.413384	4.65134e-22
RPS5	0.413054	5.05193e-22
KLC1	0.412963	5.16774e-22
DHRS4L2	0.412686	5.53942e-22
TMEM141	0.412562	5.71373e-22
THAP7	0.41253	5.76007e-22
NAT14	0.412468	5.84916e-22
SDF2	0.412305	6.09174e-22
GAS2L1	0.412278	6.13402e-22
SMIM12	0.412255	6.1687e-22
DNAJC17	0.41201	6.55822e-22
MSTO1	0.411886	6.76413e-22
RBM8B	0.411856	6.81413e-22
TBC1D22A	0.411649	7.17626e-22
RPS15AP38	0.411503	7.44211e-22
APRT	0.411308	7.81193e-22
ZNRD1	0.411132	8.16167e-22
ILKAP	0.410878	8.69426e-22
EIF2B4	0.410642	9.21772e-22
SDHAF1	0.410243	1.01794e-21
RPL39	0.409813	1.13238e-21
RPS26	0.409778	1.14226e-21
LAMTOR2	0.409481	1.22918e-21
CLBA1	0.409447	1.23962e-21
CHEK2	0.409421	1.24758e-21
PGLS	0.409197	1.31873e-21
PFDN6	0.409142	1.33677e-21
POLR2J	0.408879	1.42649e-21
MAD2L2	0.408595	1.52989e-21
ARL2	0.408412	1.60082e-21
LLPH	0.4084	1.60533e-21
NANS	0.408389	1.6097e-21
VARS1	0.408389	1.60979e-21
POLDIP2	0.407864	1.8317e-21
RPS19P1	0.407595	1.95699e-21
EIF1	0.407589	1.95987e-21
PRKAR1B	0.407548	1.97978e-21
LENG1	0.407434	2.03609e-21
RPUSD2	0.407382	2.06226e-21
GSTZ1	0.407286	2.1117e-21
RPS3AP25	0.407247	2.1319e-21
ZBTB8OS	0.407166	2.17452e-21
UBXN1	0.407165	2.17512e-21
RPL10AP2	0.40694	2.29874e-21
KIAA0930	0.406838	2.35716e-21
WDR83OS	0.40655	2.52904e-21
MRPL13	0.40597	2.91467e-21
SIRT6	0.405625	3.17137e-21
RPL23	0.405423	3.33132e-21
MRPL47	0.405296	3.4369e-21
RANGRF	0.405221	3.50039e-21
PCGF1	0.404947	3.74147e-21
DHODH	0.40491	3.77549e-21
LRRC45	0.404838	3.84242e-21
EXOSC2	0.404641	4.03147e-21
GRWD1	0.404572	4.09978e-21
RPL35A	0.404451	4.22204e-21
EIF4EBP1	0.40428	4.4007e-21
MFSD3	0.403992	4.71978e-21
C8orf82	0.403951	4.76714e-21
RPL18	0.40381	4.93323e-21
TGFBR3L	0.403639	5.14284e-21
UQCR11	0.403608	5.18092e-21
RPS28P4	0.403519	5.29482e-21
HSF1	0.403455	5.37654e-21
NDUFC2	0.403446	5.38921e-21
WDR5	0.403167	5.76543e-21
RPL7P23	0.403141	5.80198e-21
PRMT1	0.403117	5.83549e-21
COA4	0.403079	5.88945e-21
ERCC2	0.403049	5.93337e-21
RP9	0.402646	6.54015e-21
MRM3	0.402299	7.11216e-21
PYURF	0.402118	7.4294e-21
SEC61B	0.401635	8.34821e-21
ECHS1	0.401253	9.15065e-21
ANP32A	0.401131	9.42416e-21
CDC20	0.401024	9.67042e-21
FIBP	0.400857	1.00649e-20
DPH7	0.400757	1.03114e-20
NUDCP2	0.400364	1.13306e-20
RPL7AP50	0.400145	1.19402e-20
CYHR1	0.399995	1.23784e-20
SNORC	0.399956	1.24945e-20
MRPL17	0.399917	1.26132e-20
RPL13AP3	0.399821	1.29066e-20
CUTA	0.399784	1.30188e-20
MYG1	0.399691	1.33139e-20
CMSS1	0.39962	1.35397e-20
RPL18AP3	0.399498	1.39413e-20
MTHFD1L	0.399321	1.45466e-20
HIRA	0.399191	1.50047e-20
PRMT7	0.399047	1.55282e-20
RCE1	0.398812	1.64257e-20
NGDN	0.398777	1.6562e-20
RP9P	0.398534	1.75496e-20
KIF22	0.397885	2.04864e-20
EEF1B2P6	0.397583	2.20074e-20
DAD1	0.397555	2.21553e-20
FAUP1	0.39739	2.30401e-20
PAM16	0.397326	2.33935e-20
Y_RNA	0.397251	2.38124e-20
MAD1L1	0.397222	2.39791e-20
RPL21	0.39716	2.43342e-20
NDUFB8	0.396987	2.53528e-20
RPS16	0.396821	2.63743e-20
RPL12	0.396588	2.78682e-20
GSTO1	0.39657	2.79886e-20
EXOSC7	0.396401	2.91289e-20
TMX2	0.396148	3.09281e-20
NMRAL1	0.395882	3.29342e-20
EIF4E2	0.395667	3.46517e-20
SPOUT1	0.395423	3.67013e-20
ALG3	0.395422	3.67141e-20
XRCC3	0.395219	3.85139e-20
COMMD6	0.395145	3.91927e-20
TSFM	0.395003	4.05186e-20
TIMM44	0.394959	4.09423e-20
EEF2KMT	0.394877	4.17448e-20
RPL13AP20	0.39461	4.44529e-20
AUP1	0.394576	4.48066e-20
MRPS24	0.394412	4.65732e-20
BCCIP	0.394375	4.6978e-20
ZNF787	0.394327	4.7504e-20
ISY1	0.394221	4.87097e-20
RPS19P7	0.394132	4.97325e-20
RRS1	0.394073	5.04319e-20
FARSB	0.394061	5.05694e-20
PARL	0.393997	5.13423e-20
C8orf33	0.393986	5.14703e-20
DDX28	0.393765	5.4213e-20
DPCD	0.393723	5.47453e-20
MVB12A	0.393498	5.77081e-20
KRT8P12	0.393468	5.8117e-20
RPL37P23	0.393466	5.81497e-20
SF3B6	0.393462	5.81998e-20
ENY2	0.393257	6.10679e-20
KAT2A	0.39308	6.36413e-20
HDDC2	0.392801	6.79345e-20
RPS26P31	0.392732	6.9042e-20
BCL2L12	0.392647	7.0428e-20
UBE2SP2	0.39235	7.54807e-20
TRIR	0.392285	7.6631e-20
EGFL7	0.392228	7.76602e-20
ECSIT	0.392086	8.02827e-20
CYC1	0.392067	8.064e-20
TIMM22	0.391914	8.35694e-20
SNHG10	0.391777	8.627e-20
CTNNBL1	0.391512	9.1764e-20
KARS1	0.391494	9.21565e-20
EWSR1	0.391406	9.40668e-20
RPL11	0.391374	9.47583e-20
AIFM1	0.391372	9.47993e-20
RPL21P75	0.391365	9.49663e-20
MBD3	0.39128	9.68596e-20
MRPS17	0.391111	1.00751e-19
RPA3	0.390894	1.05957e-19
FIS1	0.390893	1.05966e-19
MRPL21	0.390854	1.06943e-19
RPL13P2	0.390096	1.27479e-19
WDR24	0.390051	1.28834e-19
PSMG4	0.389754	1.37997e-19
GCSH	0.389637	1.41778e-19
NTAQ1	0.389503	1.46245e-19
NDUFA8	0.389502	1.46264e-19
COMMD5	0.389456	1.47844e-19
MRPL54	0.389083	1.61149e-19
PSMD13	0.389063	1.61877e-19
RPS4XP11	0.38896	1.65795e-19
EIF4A1P10	0.388902	1.68018e-19
CHCHD10	0.388646	1.78228e-19
RPL7P47	0.38864	1.78497e-19
PET117	0.388474	1.85437e-19
NDUFS3	0.388356	1.90557e-19
RPS10P2	0.388279	1.93939e-19
CDCA5	0.388132	2.0063e-19
FARSA	0.387776	2.17738e-19
TMEM147	0.387666	2.23313e-19
GGA1	0.387641	2.2462e-19
POLR2I	0.387131	2.52489e-19
NUBP2	0.387084	2.5524e-19
IFI27L2	0.386955	2.62882e-19
TMEM160	0.386665	2.80917e-19
SPC24	0.386614	2.84233e-19
SNHG7	0.38653	2.89786e-19
RPL9	0.38581	3.4162e-19
RPL13AP25	0.385747	3.46502e-19
CASC11	0.385654	3.54e-19
DAZAP1	0.385589	3.59268e-19
NDUFA9	0.385506	3.66134e-19
RPS27AP16	0.38517	3.9526e-19
C11orf98	0.385132	3.9867e-19
GPAA1	0.384942	4.16281e-19
RPS2P7	0.384667	4.43181e-19
DHRS4	0.384548	4.55302e-19
ZNF771	0.384257	4.86438e-19
ESS2	0.384123	5.01491e-19
ADCK5	0.383959	5.2049e-19
POLR3K	0.383752	5.45467e-19
ZNF581	0.383265	6.09053e-19
RPS15P5	0.383235	6.13272e-19
PHKG2	0.383204	6.17512e-19
RPL35P2	0.382776	6.80277e-19
BUD31	0.382735	6.86667e-19
RPL24P8	0.382728	6.87686e-19
STK32C	0.382685	6.94486e-19
ACBD6	0.382356	7.47945e-19
PSMA2	0.38235	7.48904e-19
BCAP31	0.382057	8.00132e-19
RPL7AP66	0.382032	8.04667e-19
DNPH1	0.381925	8.24267e-19
MRM1	0.381665	8.73957e-19
SMIM7	0.381434	9.20557e-19
PSMD9	0.381194	9.71544e-19
COMMD1	0.38065	1.09769e-18
SNRPG	0.380609	1.10786e-18
FTH1P10	0.38057	1.11754e-18
PDCL3	0.380377	1.1671e-18
RPL13P12	0.380356	1.1726e-18
FEN1	0.38028	1.19271e-18
BCS1L	0.380145	1.22938e-18
PUSL1	0.380035	1.25979e-18
FTH1P16	0.380029	1.26167e-18
SF3A3	0.379898	1.2991e-18
PSMC3	0.379547	1.40526e-18
RPS15A	0.379449	1.43626e-18
RPS26P6	0.379285	1.48997e-18
NF2	0.379265	1.49652e-18
RPS17	0.379154	1.53404e-18
PPP6R2	0.379023	1.57935e-18
TIMM23	0.378881	1.63048e-18
KXD1	0.378756	1.67623e-18
LRFN4	0.378678	1.7058e-18
EMSLR	0.378561	1.75063e-18
PEX16	0.37852	1.76664e-18
RPS2P55	0.378495	1.77684e-18
PCYT2	0.378472	1.7858e-18
PET100	0.378316	1.8489e-18
QPCTL	0.378295	1.85765e-18
GPR89A	0.377974	1.99487e-18
RPL9P3	0.377826	2.06138e-18
PFDN4	0.377706	2.11734e-18
FUOM	0.377449	2.24144e-18
UBE2J2	0.377413	2.25945e-18
RPL24P7	0.377368	2.2819e-18
RPL7A	0.377352	2.29028e-18
MRPL46	0.377283	2.32533e-18
ELP5	0.377133	2.40424e-18
FLAD1	0.377007	2.4722e-18
UBL5	0.376936	2.51129e-18
THAP3	0.37693	2.51489e-18
WASH4P	0.376796	2.59025e-18
PLEKHJ1	0.376639	2.68197e-18
SELENOH	0.376543	2.73945e-18
NSMF	0.376522	2.7522e-18
CIAO2B	0.376337	2.86698e-18
RPL21P4	0.376261	2.91538e-18
METTL5	0.376248	2.92378e-18
TSEN54	0.376163	2.97952e-18
B3GAT3	0.376059	3.04837e-18
RWDD1	0.375936	3.13238e-18
RPL21P120	0.375577	3.3906e-18
NOC2L	0.375576	3.39118e-18
RPL22P1	0.375522	3.43167e-18
RPL17P34	0.375507	3.44297e-18
TEAD4	0.375089	3.77476e-18
RPS26P8	0.375078	3.78395e-18
PPP4C	0.375043	3.81344e-18
SMUG1	0.375037	3.81861e-18
SUPV3L1	0.374935	3.9047e-18
ZNF205	0.374915	3.92185e-18
ZNF580	0.374643	4.16375e-18
ATF4P3	0.374643	4.16387e-18
MRPL53	0.374597	4.2057e-18
ATP5MD	0.374448	4.34635e-18
SNHG15	0.374277	4.51234e-18
RPL41	0.374032	4.76077e-18
ATP5PD	0.373811	4.99718e-18
RPL34	0.373779	5.03285e-18
MCRIP1	0.373735	5.0809e-18
TMEM258	0.373671	5.1531e-18
SLC35B1	0.373655	5.17043e-18
RNPS1	0.373463	5.39275e-18
CCDC58	0.373411	5.45427e-18
MRPS28	0.373067	5.88087e-18
SLC35E4	0.372953	6.02903e-18
CLIC1	0.372859	6.15301e-18
KPTN	0.372853	6.16215e-18
JTB	0.372841	6.17767e-18
GTF3C6	0.37257	6.55402e-18
FXN	0.372544	6.59208e-18
GMPSP1	0.372524	6.61961e-18
THOC6	0.372386	6.82243e-18
NOP10	0.372245	7.03561e-18
RABL6	0.3722	7.10432e-18
NDUFB11	0.372084	7.28572e-18
B3GALT6	0.372031	7.37054e-18
TRMT112	0.372013	7.39886e-18
CHCHD1	0.371963	7.48069e-18
SNAPC4	0.371771	7.79961e-18
POMP	0.371512	8.25113e-18
PDAP1	0.371264	8.70878e-18
CRYBB2P1	0.371002	9.21768e-18
FLJ20021	0.370849	9.52832e-18
PFDN5	0.370799	9.63197e-18
TRAF4	0.370675	9.89336e-18
CDC37	0.370544	1.01782e-17
Metazoa_SRP	0.370524	1.02241e-17
CCDC134	0.370446	1.03964e-17
RPS12P23	0.37029	1.07548e-17
TRUB2	0.370231	1.08912e-17
RBMX2	0.370034	1.13671e-17
TK1	0.370007	1.1434e-17
NDUFB1	0.36984	1.18532e-17
EIF5A	0.369365	1.31314e-17
PDCD5	0.369323	1.32527e-17
DPM3	0.369119	1.38467e-17
CRYBB3	0.369076	1.39754e-17
ATP5MF	0.368706	1.51366e-17
RPS8	0.368675	1.52358e-17
EEF1E1	0.368629	1.53893e-17
RRP36	0.368529	1.57212e-17
CDC26	0.368436	1.60384e-17
RNF113A	0.368412	1.61222e-17
SEC61G	0.368099	1.72444e-17
CEP131	0.367751	1.85806e-17
SNORD104	0.367707	1.87589e-17
PWP1	0.367688	1.88341e-17
SNRPB2	0.367541	1.94347e-17
RPS20P10	0.36734	2.02926e-17
STUB1	0.367322	2.03702e-17
INTS11	0.367255	2.06639e-17
RPL23AP57	0.367236	2.07468e-17
XRCC6P2	0.367006	2.17934e-17
C12orf57	0.366967	2.19752e-17
SNHG30	0.366729	2.31264e-17
CNPY3	0.366344	2.51057e-17
EIF4A1P4	0.366279	2.54577e-17
RPS3AP47	0.36627	2.55061e-17
ILF2	0.366182	2.59909e-17
RPL41P5	0.366151	2.61606e-17
PIN1	0.36609	2.65009e-17
HNRNPM	0.366076	2.65852e-17
TIMM29	0.365984	2.7109e-17
RNF126	0.365979	2.71378e-17
NFKBIB	0.36585	2.78925e-17
COX14	0.365756	2.84588e-17
RPL6P27	0.365653	2.90862e-17
CFDP1	0.365464	3.02851e-17
TRIP6	0.365428	3.05142e-17
OAZ1	0.364838	3.45901e-17
RPL35P1	0.364611	3.62945e-17
RPL37AP1	0.36455	3.67699e-17
PTMS	0.364459	3.74902e-17
PSMA3	0.364382	3.81055e-17
OR7E38P	0.364379	3.81302e-17
MMAB	0.364229	3.93561e-17
BRI3	0.364218	3.94499e-17
RPSAP11	0.364118	4.02904e-17
UQCRFS1	0.364007	4.1252e-17
PARVB	0.363978	4.15028e-17
IMPDH2	0.363866	4.25025e-17
CHTF18	0.363805	4.30528e-17
TLCD1	0.363671	4.4289e-17
SHARPIN	0.363649	4.45019e-17
HMGB3P6	0.363545	4.54858e-17
RPL17P36	0.363232	4.85969e-17
NME2	0.363072	5.02601e-17
RPL6	0.362917	5.19373e-17
ZDHHC24	0.362608	5.5423e-17
FBXW9	0.362566	5.59228e-17
SNAPC2	0.362293	5.92233e-17
GTF2H5	0.362252	5.97426e-17
RPL9P32	0.362233	5.99764e-17
PPIH	0.36197	6.33835e-17
MINCR	0.361725	6.67369e-17
C11orf24	0.361704	6.70276e-17
CCDC12	0.361558	6.91181e-17
RPL28	0.361448	7.07358e-17
RPL3	0.361381	7.17325e-17
HOMER3	0.361379	7.17629e-17
LMNA	0.361281	7.32525e-17
RPL7P13	0.361189	7.46716e-17
PPIAP82	0.361128	7.56334e-17
C7orf26	0.361064	7.66528e-17
CHKB	0.361056	7.67789e-17
ARL6IP4	0.360993	7.78002e-17
RPL36AP16	0.360934	7.87658e-17
CCDC167	0.360601	8.44495e-17
CMC2	0.360566	8.50682e-17
NDUFA1	0.360485	8.65234e-17
COX6B1	0.360311	8.97429e-17
TP53I13	0.360225	9.13678e-17
ELOC	0.360186	9.21154e-17
MRPL23	0.35982	9.94171e-17
SNHG17	0.359757	1.00729e-16
SOX12	0.359716	1.01604e-16
COX8A	0.359699	1.01955e-16
ENTPD6	0.359525	1.05725e-16
ANTKMT	0.359321	1.10316e-16
NDUFA10	0.359214	1.12792e-16
RPL22	0.359129	1.14797e-16
TMUB1	0.359051	1.16673e-16
NUP93	0.359009	1.17703e-16
PHB2	0.358909	1.20176e-16
PRKCSH	0.358508	1.30608e-16
MAN1B1	0.358444	1.32355e-16
RPL10A	0.358369	1.34447e-16
NDUFAF2	0.358322	1.35762e-16
SPSB2	0.358172	1.40037e-16
RPL7P8	0.358134	1.41156e-16
MRPS18B	0.358053	1.43557e-16
BOLA3	0.358015	1.44687e-16
TMEM101	0.357963	1.46245e-16
LINC01063	0.357905	1.48025e-16
DRAP1	0.357883	1.48709e-16
SPR	0.357644	1.56224e-16
IDH3B	0.357628	1.56758e-16
VPS25	0.357628	1.5677e-16
TMEM223	0.357584	1.58199e-16
PDF	0.357555	1.59131e-16
MED30	0.357534	1.59822e-16
FAM50A	0.357454	1.62517e-16
FAHD2A	0.357314	1.67256e-16
PMF1	0.357313	1.67301e-16
UBE2M	0.357077	1.75666e-16
RPL22P16	0.357037	1.77114e-16
RPL10AP6	0.356913	1.81733e-16
BOD1	0.356852	1.84007e-16
AURKB	0.356795	1.86181e-16
EIF3H	0.35676	1.87532e-16
RPL21P18	0.356512	1.97396e-16
ARMC5	0.356439	2.00399e-16
JOSD2	0.356431	2.00728e-16
RPL23AP42	0.356331	2.04896e-16
C1orf50	0.356231	2.09144e-16
RPSAP8	0.355796	2.28753e-16
GEMIN2	0.35575	2.30912e-16
RPS24	0.355648	2.35776e-16
CCDC157	0.355414	2.47433e-16
NCL	0.355322	2.52115e-16
SAFB	0.355031	2.67623e-16
PPP1R35	0.354996	2.69545e-16
RPL21P119	0.354904	2.74682e-16
TRIB3	0.354836	2.7853e-16
RPL27A	0.354831	2.78817e-16
NOB1	0.354786	2.81389e-16
PARK7	0.35464	2.89937e-16
HAUS8	0.354407	3.04134e-16
FASTK	0.354406	3.04187e-16
NDUFA7	0.354279	3.12171e-16
RPL9P7	0.354124	3.2227e-16
RPL37P2	0.354074	3.25558e-16
SLC25A26	0.353802	3.44179e-16
RPL9P21	0.353246	3.85471e-16
EIF2S2	0.353137	3.94138e-16
RPL34P34	0.353037	4.02239e-16
MKKS	0.352952	4.09219e-16
RPL21P2	0.352614	4.38403e-16
FKBPL	0.35255	4.44146e-16
ENDOV	0.35243	4.55037e-16
STXBP2	0.352326	4.64776e-16
RPL26	0.352237	4.73296e-16
SNHG11	0.352107	4.85954e-16
HSPD1	0.351981	4.98462e-16
YIF1B	0.351905	5.06275e-16
COX7A2	0.35184	5.12985e-16
CDCA3	0.351739	5.2354e-16
PSMC1P1	0.351689	5.28895e-16
ATXN10	0.351624	5.35942e-16
ATG4B	0.351446	5.55613e-16
B4GALT7	0.351383	5.62715e-16
RPS7P3	0.351315	5.70523e-16
RPL31	0.350709	6.44807e-16
MRPS16	0.350649	6.52658e-16
WDR54	0.350618	6.56823e-16
RPL26L1	0.350598	6.59485e-16
RPS3	0.350441	6.8068e-16
RPL7AP6	0.350317	6.97918e-16
SNRPGP10	0.35031	6.98891e-16
SARS2	0.350276	7.03748e-16
MRPS21	0.350274	7.04072e-16
MECR	0.350192	7.15784e-16
SNRPGP2	0.350113	7.27166e-16
NABP2	0.349952	7.51224e-16
RPL10P15	0.349682	7.93169e-16
RPP25L	0.349329	8.51433e-16
HSD17B1	0.34897	9.15147e-16
PAFAH1B3	0.348881	9.31706e-16
ST20	0.348879	9.32016e-16
RPS17P5	0.348782	9.50323e-16
EVA1B	0.3485	1.00548e-15
METRN	0.348453	1.01503e-15
NELFB	0.348192	1.06951e-15
RPL39P15	0.348103	1.08875e-15
PRCC	0.348083	1.09317e-15
AGPAT2	0.347957	1.12103e-15
POLR2L	0.347655	1.19062e-15
NUP85	0.347618	1.19966e-15
CHCHD7	0.34761	1.20141e-15
RPL9P18	0.347517	1.22411e-15
RPL34P27	0.347352	1.26486e-15
BLOC1S1	0.347267	1.28649e-15
CPSF4	0.347201	1.30376e-15
VPS72	0.347194	1.3056e-15
RPL7AP11	0.346934	1.37492e-15
TRMT12	0.346928	1.37665e-15
TMSB10	0.346877	1.39067e-15
RPL7P1	0.346815	1.40787e-15
F12	0.346696	1.44157e-15
FLYWCH2	0.346678	1.4469e-15
ALKBH3	0.346354	1.54299e-15
FAHD2B	0.346315	1.55515e-15
CENPB	0.34623	1.58172e-15
UTP6	0.34616	1.60376e-15
SAT2	0.346008	1.65292e-15
HNRNPA1P48	0.34591	1.68555e-15
NOSIP	0.345567	1.80401e-15
FTH1P20	0.345335	1.88909e-15
ETFB	0.34527	1.91348e-15
RPS10P3	0.345032	2.00583e-15
LMF2	0.344925	2.0488e-15
IRF3	0.344763	2.11518e-15
UQCRH	0.344607	2.18152e-15
EXOSC5	0.344581	2.19286e-15
PDRG1	0.344358	2.29162e-15
KIAA2013	0.344345	2.29729e-15
ZFAS1	0.344306	2.31511e-15
EEF1B2P3	0.344187	2.37005e-15
EXOSC6	0.34409	2.4159e-15
RPP21	0.344034	2.44277e-15
BAD	0.343977	2.47021e-15
TUBGCP2	0.343915	2.50078e-15
DDX31	0.343903	2.50635e-15
PKMYT1	0.343866	2.5248e-15
SOD1	0.343762	2.57691e-15
GLA	0.34364	2.63967e-15
RPLP1	0.343545	2.68987e-15
RPL31P17	0.343479	2.725e-15
STARD3	0.34341	2.76205e-15
TMEM11	0.343239	2.85656e-15
ANKS3	0.343081	2.94635e-15
WDR25	0.343058	2.95998e-15
THAP11	0.342989	3.00059e-15
HDGF	0.342939	3.02984e-15
RASL10A	0.342932	3.03401e-15
ATP5ME	0.34293	3.03544e-15
RAE1	0.342865	3.07434e-15
RPL23AP3	0.34272	3.16319e-15
CYTOR	0.342672	3.19289e-15
AP2S1	0.342659	3.2008e-15
APEX1	0.342579	3.25176e-15
CCDC86	0.342372	3.38619e-15
FTH1P5	0.342369	3.3885e-15
SNHG8	0.342221	3.48834e-15
C1QBP	0.342116	3.56082e-15
GGCT	0.34205	3.60675e-15
MICOS10	0.341917	3.70184e-15
GAL	0.341844	3.75509e-15
MTRES1	0.341732	3.83859e-15
TOMM34	0.341657	3.8949e-15
RPL4P2	0.341636	3.91068e-15
COX5B	0.341562	3.96804e-15
IFT27	0.341555	3.97385e-15
RPS27AP12	0.341399	4.09676e-15
POLR1E	0.34135	4.1356e-15
MAGOH	0.341339	4.14474e-15
C16orf74	0.34133	4.15173e-15
RPL23AP65	0.341287	4.18708e-15
RPSA	0.341284	4.18957e-15
MRPL16	0.341241	4.22476e-15
C5orf38	0.341214	4.24722e-15
FBXL6	0.341181	4.27452e-15
CDC42EP2	0.341085	4.35559e-15
FAM234A	0.341035	4.39827e-15
XPNPEP3	0.341017	4.41346e-15
MAPK11	0.341008	4.42113e-15
RPL10	0.341008	4.42116e-15
MED19	0.340872	4.53964e-15
GUK1	0.340803	4.60158e-15
KTI12	0.34059	4.79625e-15
SSBP4	0.340455	4.92454e-15
SLC25A3	0.340386	4.99082e-15
RPL34P18	0.340384	4.99234e-15
CIAPIN1	0.340312	5.06279e-15
MRPS33	0.340271	5.10395e-15
MTFR2	0.340235	5.13909e-15
NR2C2AP	0.340205	5.16957e-15
GTF3C5	0.3402	5.17415e-15
SARNP	0.340191	5.18346e-15
TMSB4XP4	0.339899	5.48635e-15
L3MBTL2	0.339706	5.6952e-15
STYXL1	0.339674	5.73161e-15
IMP3	0.339585	5.83125e-15
MPV17L2	0.33948	5.95157e-15
RPS15AP1	0.339397	6.04807e-15
EXOSC1	0.339296	6.16662e-15
FMC1	0.339207	6.27425e-15
TMEM120B	0.33897	6.56903e-15
COQ4	0.338965	6.5756e-15
USP5	0.338939	6.60873e-15
UTP18	0.338812	6.77317e-15
RPS2P48	0.338415	7.31318e-15
PPP1R7	0.338379	7.36435e-15
STOML2	0.338238	7.56738e-15
NOL10	0.338156	7.68848e-15
TARDBP	0.337974	7.963e-15
C16orf95	0.337889	8.09522e-15
CRIP1P2	0.337856	8.14619e-15
RNASEH2A	0.337632	8.50639e-15
MAGOHB	0.337541	8.65631e-15
FTH1P2	0.337301	9.0652e-15
HEXD	0.337015	9.57749e-15
AIP	0.336988	9.62865e-15
GSDMD	0.33698	9.64235e-15
MYL6B	0.336957	9.68594e-15
FKBP3	0.336954	9.69191e-15
TACC3	0.33686	9.8672e-15
GINS2	0.336733	1.01118e-14
CLN6	0.336725	1.01267e-14
FAM86EP	0.336472	1.06304e-14
TYSND1	0.33645	1.06767e-14
UBALD2	0.336428	1.07218e-14
PREB	0.336161	1.12841e-14
MPG	0.335859	1.19559e-14
DAPK3	0.335614	1.25289e-14
RPS3AP7	0.335596	1.25716e-14
RPL10P3	0.335382	1.30977e-14
ENDOG	0.334779	1.46964e-14
KRT18P11	0.334754	1.47667e-14
RPS20P12	0.334707	1.48976e-14
SIL1	0.334683	1.49656e-14
TATDN1	0.334655	1.50474e-14
TUBB4B	0.334619	1.51496e-14
RPS20P14	0.334562	1.53169e-14
BRIX1	0.334443	1.56653e-14
RPL7P32	0.334356	1.59283e-14
METTL23	0.334352	1.59414e-14
CLN3	0.334198	1.64143e-14
UBE2C	0.334184	1.64577e-14
RPS26P15	0.334068	1.68258e-14
RFC2	0.333906	1.73504e-14
WDR83	0.333852	1.75292e-14
SURF1	0.333814	1.76576e-14
METTL22	0.333803	1.76943e-14
ZNF444	0.333784	1.77594e-14
PIN4	0.333783	1.77629e-14
COX19	0.333771	1.78027e-14
RPS26P11	0.333756	1.78526e-14
RPL13AP7	0.333727	1.79528e-14
DKC1	0.333709	1.80132e-14
CUEDC2	0.333519	1.86737e-14
RPL36AP26	0.333435	1.89756e-14
B9D1	0.333417	1.90405e-14
CTDNEP1	0.333411	1.90602e-14
SRRT	0.333396	1.91146e-14
KIF9	0.333344	1.93053e-14
PRDX4	0.333125	2.01257e-14
RNF215	0.33312	2.01423e-14
DCAF13	0.333082	2.02896e-14
CLPTM1L	0.333055	2.03934e-14
RPS13	0.333054	2.0396e-14
ALG1L8P	0.33291	2.09603e-14
RPS19P3	0.332833	2.12692e-14
TAZ	0.332553	2.24266e-14
RPL23AP43	0.332504	2.26356e-14
PRR3	0.33249	2.26939e-14
SNAP47	0.332456	2.28423e-14
MTX1	0.332212	2.39197e-14
ZNF579	0.33216	2.41527e-14
RPL5P34	0.33207	2.45671e-14
DNPEP	0.332033	2.47426e-14
DPF1	0.331982	2.49778e-14
LPAR2	0.33189	2.54171e-14
ZC3HC1	0.331862	2.55515e-14
UTP14A	0.331824	2.57356e-14
ARMC7	0.331783	2.59338e-14
NDUFA4	0.331706	2.63141e-14
MYBL2	0.331696	2.63637e-14
EFTUD2	0.331509	2.73088e-14
PSME2P6	0.331487	2.7425e-14
PWWP2B	0.331092	2.95379e-14
FKBP4	0.331065	2.96924e-14
MFSD12	0.330913	3.0554e-14
MRPS14	0.330861	3.08496e-14
FAH	0.330605	3.23732e-14
MRPL33	0.330604	3.2377e-14
SLC25A10	0.330571	3.25814e-14
B4GALT2	0.330533	3.28145e-14
FAM3A	0.330498	3.30303e-14
SMDT1	0.330412	3.35649e-14
COQ3	0.330218	3.48107e-14
FTH1P23	0.329859	3.72282e-14
RPL4	0.329851	3.72891e-14
MLF2	0.329771	3.78507e-14
TMEM205	0.329726	3.81711e-14
URM1	0.329707	3.83069e-14
C12orf43	0.32954	3.95212e-14
EIF4A1P11	0.329376	4.07535e-14
RPS23P8	0.329183	4.22517e-14
NDUFV2	0.329173	4.23311e-14
BRF1	0.328999	4.37266e-14
PSMC1P9	0.328909	4.4464e-14
RPL39P3	0.328859	4.4883e-14
C15orf61	0.328781	4.55388e-14
PTOV1	0.328706	4.61793e-14
SGF29	0.328679	4.64173e-14
ETV4	0.328672	4.648e-14
ATP6V0B	0.328651	4.66562e-14
SGSM3	0.328536	4.76664e-14
TXNL4A	0.328425	4.86634e-14
PRDX5	0.328398	4.89101e-14
PABPN1	0.328305	4.97616e-14
TELO2	0.328261	5.01729e-14
RPSAP12	0.328208	5.06753e-14
SELENOM	0.327877	5.38898e-14
COA3	0.327733	5.53549e-14
VPS28	0.327726	5.54215e-14
SNRPA1	0.327632	5.63979e-14
CRYBB2	0.327463	5.81945e-14
TP53RK	0.327354	5.93878e-14
ISCA2	0.327306	5.99143e-14
ARL16	0.327186	6.12636e-14
APTX	0.327122	6.19941e-14
PSMA4	0.327113	6.20972e-14
TRIM28	0.326967	6.38042e-14
FBXW4P1	0.326856	6.51312e-14
GLI4	0.326661	6.75276e-14
MRPS25	0.326653	6.76264e-14
C9orf16	0.326628	6.79366e-14
CHMP6	0.326609	6.81825e-14
SLC3A2	0.326267	7.26283e-14
TAF10	0.325952	7.69851e-14
SLC2A8	0.325716	8.04024e-14
FKBP8	0.325522	8.33282e-14
CASC8	0.325389	8.54031e-14
RPL21P131	0.32535	8.60225e-14
SUGP1	0.325331	8.63223e-14
BNIP1	0.325294	8.68992e-14
DPH5	0.325214	8.81981e-14
TPGS1	0.325186	8.86493e-14
FRA10AC1	0.324791	9.53349e-14
SNX8	0.324788	9.5382e-14
FAM136A	0.324663	9.76059e-14
ATP5MC1P4	0.324415	1.0215e-13
GPATCH3	0.324304	1.0425e-13
BCR	0.324215	1.05958e-13
RPL24P4	0.324116	1.07916e-13
MRPL15	0.324037	1.09483e-13
RPL21P134	0.323989	1.10452e-13
DUSP12	0.323904	1.12179e-13
RNA5SP160	0.323878	1.12719e-13
RPSAP5	0.323627	1.18012e-13
FTH1P12	0.3234	1.23019e-13
SMS	0.323353	1.24087e-13
UXT	0.323306	1.25144e-13
ENKD1	0.323177	1.28143e-13
ASNS	0.323146	1.2886e-13
SERF2	0.323133	1.29165e-13
RPL10P4	0.323074	1.30577e-13
DAP3	0.322843	1.36201e-13
KRT18P10	0.32281	1.37024e-13
HES4	0.322803	1.37202e-13
RPL10P16	0.322764	1.38176e-13
DNLZ	0.322693	1.39988e-13
AARSD1	0.322611	1.42077e-13
RAC3	0.322449	1.46335e-13
RPS24P8	0.322387	1.47996e-13
SSBP1	0.322348	1.49046e-13
CHCHD2	0.322343	1.49186e-13
LRWD1	0.322294	1.50521e-13
EMD	0.322142	1.54753e-13
CDT1	0.321996	1.5891e-13
SPAG7	0.321879	1.62354e-13
SNHG6	0.321801	1.64666e-13
ECI1	0.321722	1.67024e-13
ATOX1	0.321551	1.72305e-13
LINC01589	0.321426	1.76256e-13
TPI1	0.32142	1.76472e-13
SSR4	0.321276	1.81117e-13
NOP2	0.321228	1.82696e-13
H2AC14	0.321159	1.85015e-13
ITPK1	0.320933	1.9276e-13
RPL12P8	0.320796	1.97589e-13
ACSF3	0.320679	2.01828e-13
MRPL48	0.320595	2.04931e-13
RPS3AP44	0.320547	2.06711e-13
SMIM26	0.320256	2.17864e-13
RPS15AP12	0.320203	2.19955e-13
NUDT22	0.320109	2.23721e-13
PPIAP2	0.320066	2.25466e-13
DECR2	0.319991	2.28551e-13
PRR22	0.319884	2.32993e-13
RHOT2	0.319855	2.34217e-13
AIFM2	0.319833	2.35169e-13
FARS2	0.319561	2.46972e-13
WDR34	0.319545	2.47687e-13
DMAP1	0.319175	2.64781e-13
ZNF628	0.319039	2.71348e-13
POC1A	0.318967	2.74885e-13
ATP5F1EP2	0.318543	2.96656e-13
FAM166A	0.318443	3.02006e-13
RPL22P3	0.318395	3.04619e-13
PTDSS2	0.318274	3.11326e-13
PISD	0.31816	3.17725e-13
ORAI1	0.317886	3.33707e-13
SYCE1L	0.317788	3.39662e-13
GCDH	0.317718	3.43933e-13
HMG20B	0.317715	3.44102e-13
RPL31P63	0.317552	3.54287e-13
PA2G4	0.317542	3.54933e-13
TMEM86B	0.317524	3.56068e-13
CFAP251	0.317414	3.63139e-13
RPL7AP30	0.31741	3.63434e-13
VRK1	0.31731	3.69977e-13
COMTD1	0.317305	3.70302e-13
SFT2D1	0.317268	3.72761e-13
HSPE1P3	0.317232	3.75154e-13
RPS7P10	0.317102	3.83978e-13
EIF3LP2	0.317006	3.90604e-13
SLC39A7	0.316931	3.95892e-13
RABAC1	0.316751	4.0879e-13
VGF	0.316693	4.13066e-13
GTF2IRD2P1	0.316587	4.20901e-13
ZGLP1	0.316453	4.31084e-13
DHX34	0.316453	4.31099e-13
ELOBP1	0.316412	4.34272e-13
CARS2	0.316281	4.44514e-13
CIAO3	0.316217	4.49616e-13
ST3GAL3	0.316211	4.50113e-13
DNTTIP1	0.316154	4.54637e-13
TCEAL4	0.315928	4.73321e-13
RPL21P93	0.315886	4.76854e-13
RPL8P2	0.315681	4.94583e-13
STX10	0.315561	5.05187e-13
RPS3A	0.315491	5.11543e-13
BORCS8	0.315475	5.13029e-13
IDH3G	0.315104	5.47874e-13
LBX2	0.315075	5.50677e-13
EEF1B2P2	0.315075	5.50685e-13
LRR1	0.314934	5.64678e-13
ZSWIM7	0.314854	5.727e-13
RPL34P31	0.314834	5.74744e-13
VKORC1	0.314584	6.00771e-13
COPS6	0.31452	6.07563e-13
ZFAND2A	0.31445	6.15121e-13
RPS26P3	0.314146	6.49101e-13
NAGLU	0.314108	6.53441e-13
TBC1D7	0.314055	6.59658e-13
ERP29	0.314026	6.63002e-13
RPS27	0.313822	6.87378e-13
TMEM256	0.313813	6.88441e-13
PRR13	0.313792	6.9093e-13
LMNB2	0.313726	6.99056e-13
PYCR2	0.313536	7.22843e-13
MBLAC1	0.31353	7.23592e-13
FTH1P15	0.313429	7.36643e-13
PPIAP3	0.313399	7.40599e-13
FGFR4	0.313396	7.4088e-13
MSL3P1	0.313359	7.45796e-13
GRPEL1	0.313318	7.51172e-13
DNAJB11	0.313304	7.53085e-13
RPL35P5	0.313116	7.78353e-13
PHPT1	0.312945	8.02077e-13
RPL21P7	0.312845	8.1633e-13
RPL7AP34	0.312818	8.20178e-13
SPRN	0.312767	8.27656e-13
NME3	0.312653	8.44318e-13
TPRN	0.312562	8.57969e-13
KRT18	0.312541	8.61221e-13
TMSB10P1	0.312393	8.83832e-13
RPS3P6	0.312354	8.89915e-13
INTS1	0.312331	8.93503e-13
RPL7P2	0.312264	9.04072e-13
RPLP0	0.3122	9.1425e-13
FTH1P8	0.312187	9.16326e-13
HINT2	0.312169	9.19226e-13
MANBAL	0.312007	9.4571e-13
SUMO1	0.311961	9.53279e-13
SCYL1	0.311952	9.54842e-13
NHP2	0.311746	9.89931e-13
UCN	0.311705	9.97102e-13
GTF2F1	0.311697	9.98525e-13
RPL13AP5	0.311532	1.02775e-12
DDIT3	0.311127	1.10309e-12
EIF3M	0.311084	1.11137e-12
COPZ1	0.310969	1.13386e-12
INAFM1	0.310826	1.16255e-12
PIGQ	0.310694	1.18961e-12
RPL23AP18	0.310606	1.20795e-12
CLDND2	0.310206	1.29531e-12
RPL22L1	0.310204	1.29568e-12
RPS3AP36	0.310195	1.29758e-12
RPL13A	0.310038	1.33371e-12
MAP6D1	0.309847	1.37857e-12
MRPS11	0.30973	1.40692e-12
MANF	0.309571	1.44645e-12
CORO7	0.309524	1.45829e-12
TRIM27	0.309343	1.50466e-12
LDHB	0.309233	1.53365e-12
SUGT1	0.309134	1.56034e-12
AEN	0.309109	1.56715e-12
TIMM8B	0.308996	1.5979e-12
TPRA1	0.308906	1.62309e-12
ERCC1	0.308874	1.63218e-12
RPL3P9	0.308874	1.63224e-12
FDXR	0.308709	1.67956e-12
RPS29P5	0.308527	1.7333e-12
WDR92	0.308011	1.89475e-12
CHCHD6	0.307992	1.901e-12
CSKMT	0.307942	1.91758e-12
PBDC1	0.307849	1.94856e-12
TBL2	0.307744	1.984e-12
MINDY4	0.307712	1.99509e-12
PAF1	0.307672	2.00878e-12
ZNF602P	0.307433	2.09319e-12
DDX27	0.307415	2.09989e-12
SMKR1	0.307259	2.15702e-12
PACSIN3	0.307224	2.17014e-12
RAN	0.307201	2.17843e-12
RPL39L	0.306803	2.33275e-12
UQCRQ	0.30672	2.36632e-12
RPL21P1	0.306713	2.36937e-12
SNRPEP11	0.306639	2.39938e-12
LSM8	0.306554	2.43489e-12
RPL4P4	0.306406	2.4972e-12
TWNK	0.306236	2.5711e-12
ALKBH7	0.306203	2.58599e-12
RPS4X	0.306195	2.58934e-12
POP4	0.306017	2.66953e-12
TRIM11	0.305963	2.69434e-12
UBALD1	0.305807	2.76752e-12
HSPE1P2	0.30576	2.78973e-12
ZNF688	0.305758	2.79056e-12
H2AJ	0.305747	2.79599e-12
RPS7	0.305725	2.80635e-12
AAMP	0.305654	2.84057e-12
ERH	0.305421	2.95606e-12
KLHDC3	0.305403	2.96524e-12
SLC25A33	0.305251	3.04317e-12
H3C7	0.305209	3.06511e-12
PRKRIP1	0.305197	3.07137e-12
EBPL	0.305188	3.07604e-12
AAMDC	0.305179	3.08096e-12
HRAS	0.30494	3.20895e-12
TTC27	0.30493	3.21484e-12
SMYD3	0.304901	3.23049e-12
HSPB9	0.304813	3.27918e-12
FAM118A	0.304791	3.29159e-12
PHBP21	0.304683	3.35293e-12
NPW	0.304602	3.3995e-12
RPP40	0.304479	3.4716e-12
RPSAP9	0.304459	3.48326e-12
STK16	0.304458	3.48389e-12
WASH6P	0.304274	3.5945e-12
GPN2	0.304157	3.66689e-12
SPECC1L	0.304135	3.68046e-12
GSTP1	0.304119	3.69108e-12
RING1	0.304017	3.75516e-12
FAM72D	0.303903	3.82857e-12
PDCD2	0.303857	3.85911e-12
MED16	0.303817	3.88534e-12
SEM1P1	0.30354	4.07212e-12
ADRA2C	0.303473	4.11868e-12
NSDHL	0.30343	4.14919e-12
RPL7P12	0.303346	4.20815e-12
OGFOD3	0.303207	4.30893e-12
SKIV2L	0.303185	4.32509e-12
C19orf25	0.303086	4.39768e-12
SAAL1	0.302936	4.51147e-12
RPL4P5	0.302762	4.64584e-12
MYBBP1A	0.302746	4.65826e-12
MPLKIP	0.302594	4.77943e-12
RPS15AP11	0.302476	4.87608e-12
YARS1	0.302134	5.16629e-12
DPP7	0.302122	5.17646e-12
IFI27L1	0.302048	5.24114e-12
ILVBL	0.301687	5.56995e-12
TTLL12	0.30158	5.67133e-12
CDK10	0.301343	5.90243e-12
NEIL2	0.301287	5.95875e-12
MRPL45	0.301139	6.10824e-12
RPL36AP21	0.300812	6.45399e-12
NDUFA3	0.300762	6.50739e-12
UBL4A	0.30071	6.56444e-12
RPL18AP16	0.300664	6.6154e-12
TRIAP1	0.300572	6.71905e-12
RIDA	0.300567	6.72409e-12
PTPA	0.300414	6.89938e-12
GAPDHP40	0.300303	7.02825e-12
ZP3	0.300144	7.21898e-12
MVD	0.300097	7.27537e-12
RAB13	0.300075	7.30227e-12
PPP1R12B	-0.300049	7.33412e-12
ASCC3	-0.300072	7.30655e-12
KALRN	-0.300115	7.25356e-12
ITGA2	-0.300147	7.21494e-12
KLF6	-0.300149	7.21296e-12
CSDE1	-0.300251	7.09033e-12
USP54	-0.300556	6.73668e-12
XAF1	-0.300599	6.68839e-12
KIAA0513	-0.30064	6.64243e-12
ETFDH	-0.30078	6.48874e-12
ALAD	-0.300788	6.4793e-12
CTR9	-0.300817	6.44772e-12
CAMSAP1	-0.30084	6.4229e-12
KIAA0825	-0.300855	6.40746e-12
CLIC4	-0.300979	6.27459e-12
ARNT	-0.300989	6.26422e-12
GBF1	-0.301017	6.23476e-12
KCTD20	-0.301058	6.19256e-12
SEPTIN7	-0.301192	6.05395e-12
GPSM2	-0.301263	5.98215e-12
ZNF532	-0.30154	5.70956e-12
GOLGA2	-0.301544	5.70593e-12
SMARCA2	-0.301754	5.5077e-12
STAU2	-0.301821	5.44603e-12
ILK	-0.302141	5.15971e-12
PTPN23	-0.302157	5.14575e-12
SCEL	-0.302162	5.14152e-12
VWA8	-0.302202	5.10695e-12
RNF145	-0.302235	5.07851e-12
SSBP2	-0.302262	5.0554e-12
NFATC3	-0.30227	5.04905e-12
PLD1	-0.302327	5.00036e-12
PIK3C2B	-0.302353	4.97849e-12
NUAK2	-0.302371	4.96363e-12
SERPINB8	-0.302408	4.9326e-12
ZHX1	-0.30256	4.80714e-12
SNX13	-0.302613	4.76446e-12
KIAA1191	-0.302622	4.75685e-12
IL13RA1	-0.302653	4.73242e-12
SPIN4	-0.303	4.46269e-12
MAP3K3	-0.303242	4.28317e-12
SGPL1	-0.303569	4.05241e-12
HECTD1	-0.303611	4.02343e-12
NFKB1	-0.303687	3.97211e-12
TEAD1	-0.303972	3.7841e-12
ACER2	-0.304176	3.65543e-12
SLC30A1	-0.304183	3.65082e-12
ANKIB1	-0.304191	3.64594e-12
ARFGEF1	-0.304221	3.62753e-12
CCNG1	-0.304237	3.61733e-12
TMCC1	-0.30434	3.55453e-12
ARHGAP23	-0.304352	3.54707e-12
UEVLD	-0.304387	3.52626e-12
PIK3R1	-0.304517	3.44908e-12
BAZ2A	-0.304571	3.4176e-12
AKAP9	-0.304608	3.39585e-12
ABI1	-0.304675	3.35737e-12
MATR3	-0.304677	3.35659e-12
SMG1	-0.304878	3.24355e-12
SKI	-0.30489	3.2368e-12
ATP9A	-0.304903	3.22945e-12
EBLN3P	-0.305035	3.15735e-12
UGCG	-0.305092	3.12723e-12
SERTAD2	-0.305104	3.12076e-12
CTDSP2	-0.305247	3.04558e-12
TPP1	-0.305254	3.04179e-12
RB1CC1	-0.305367	2.9838e-12
SETD5	-0.305609	2.86245e-12
RETSAT	-0.305684	2.82618e-12
FOXO3	-0.305877	2.73431e-12
SLC31A2	-0.306062	2.64924e-12
EPM2AIP1	-0.306382	2.5076e-12
RASSF3	-0.306392	2.50358e-12
CHD1	-0.306402	2.49893e-12
EPAS1	-0.306621	2.40709e-12
RAP2C	-0.3069	2.29449e-12
MKRN2	-0.30706	2.23217e-12
EVI5	-0.307236	2.1655e-12
FGD6	-0.307287	2.14658e-12
GRAMD1C	-0.307562	2.04732e-12
TBC1D2B	-0.307748	1.98285e-12
ITPR1	-0.307825	1.95668e-12
WWP1	-0.308105	1.86427e-12
IREB2	-0.30817	1.84338e-12
UBR1	-0.308244	1.81988e-12
TMEM30A	-0.308262	1.81424e-12
SWAP70	-0.308266	1.813e-12
NCK2	-0.308484	1.74594e-12
DSG3	-0.308532	1.73168e-12
ROCK1	-0.308648	1.69725e-12
RABGAP1L	-0.308764	1.66362e-12
RALGAPB	-0.308843	1.64102e-12
PTPN22	-0.308866	1.63446e-12
PPP1R15B	-0.308919	1.61949e-12
MAPRE2	-0.308944	1.61246e-12
STRIP1	-0.309018	1.59184e-12
TBC1D23	-0.309154	1.55496e-12
A2ML1	-0.30917	1.55057e-12
HPS5	-0.309454	1.47611e-12
ACKR2	-0.309505	1.46302e-12
KRT8P46	-0.309594	1.44065e-12
ANO6	-0.309659	1.42431e-12
TRAK1	-0.309672	1.42131e-12
LPIN2	-0.309688	1.41722e-12
SLC44A2	-0.309904	1.36512e-12
CHD2	-0.310156	1.30658e-12
PEA15	-0.310257	1.28387e-12
TMEM154	-0.310268	1.28131e-12
PICALM	-0.310317	1.27033e-12
NCK1	-0.310364	1.26014e-12
TESK2	-0.310426	1.24664e-12
TSPAN31	-0.310447	1.24203e-12
RNF38	-0.310537	1.22266e-12
CDKL5	-0.310631	1.20289e-12
MYO5B	-0.310678	1.19305e-12
PLEKHM3	-0.310868	1.15419e-12
GCNT4	-0.311018	1.12425e-12
CEP350	-0.311035	1.12094e-12
ARMH3	-0.311076	1.11292e-12
ITPRIP	-0.311161	1.09661e-12
MIB1	-0.311501	1.03334e-12
NBPF26	-0.311645	1.00765e-12
GBP6	-0.311817	9.77703e-13
WASF2	-0.311941	9.56723e-13
ATF7IP	-0.311946	9.55826e-13
TIAM1	-0.311981	9.50094e-13
RNF44	-0.311997	9.47368e-13
FBXL3	-0.312129	9.25644e-13
CCR8	-0.31236	8.88989e-13
RC3H1	-0.312424	8.7899e-13
AIDA	-0.312457	8.73921e-13
DICER1	-0.312515	8.65107e-13
VPS36	-0.312616	8.49907e-13
GNPTAB	-0.312616	8.49892e-13
MED13	-0.312632	8.47452e-13
CASP8AP2	-0.312762	8.28294e-13
SERINC5	-0.313127	7.7693e-13
BTBD9	-0.31318	7.69621e-13
RNF225	-0.313254	7.59636e-13
MAP4	-0.313256	7.59466e-13
LMBRD2	-0.313523	7.24539e-13
PTPRC	-0.313838	6.85384e-13
CBL	-0.313848	6.84217e-13
DR1	-0.313988	6.67524e-13
WDR37	-0.314179	6.4536e-13
FBXO3	-0.314221	6.40554e-13
TMOD2	-0.314356	6.25481e-13
MIDEAS	-0.314443	6.1589e-13
IPPK	-0.31448	6.11902e-13
MBLAC2	-0.314662	5.92547e-13
MED23	-0.3147	5.88514e-13
NPAT	-0.314841	5.74009e-13
ARHGAP1	-0.315095	5.48812e-13
VGLL4	-0.315128	5.4561e-13
PINK1	-0.315148	5.43644e-13
MARF1	-0.315151	5.43379e-13
ATP10B	-0.315315	5.27771e-13
FAM151B	-0.315342	5.2526e-13
ZBTB7B	-0.315361	5.23465e-13
ACP3	-0.31541	5.18916e-13
CHM	-0.315412	5.18778e-13
MBNL3	-0.315473	5.13152e-13
DNAJC13	-0.315519	5.08989e-13
ATRX	-0.315603	5.01512e-13
UTRN	-0.31569	4.93768e-13
RDX	-0.315854	4.7963e-13
CALCOCO2	-0.316031	4.64762e-13
ERAP1	-0.316076	4.6099e-13
KIF2A	-0.316148	4.55169e-13
BRPF3	-0.316351	4.38976e-13
DUOX1	-0.316377	4.36968e-13
KLF11	-0.316485	4.28681e-13
TOM1L2	-0.316495	4.2786e-13
MAPK6	-0.316564	4.22668e-13
NBEAL2	-0.316573	4.21943e-13
NKTR	-0.316641	4.16869e-13
EXOC1	-0.316673	4.14528e-13
BBS10	-0.316767	4.07645e-13
MTMR6	-0.316946	3.94814e-13
IDS	-0.316975	3.92752e-13
KIF5B	-0.317029	3.8903e-13
RERE	-0.317169	3.7941e-13
ABR	-0.317264	3.72983e-13
ITPR3	-0.317375	3.65655e-13
MFSD14A	-0.317415	3.63093e-13
PIGCP1	-0.317622	3.49858e-13
FBXO34	-0.317703	3.44838e-13
AGGF1	-0.317708	3.44549e-13
PEAK1	-0.317774	3.40501e-13
MYSM1	-0.317875	3.34386e-13
COPA	-0.318282	3.10843e-13
RUFY3	-0.318357	3.06685e-13
CNOT1	-0.31855	2.96243e-13
MTND2P28	-0.31858	2.94652e-13
ATAD2B	-0.318706	2.88051e-13
TEAD3	-0.318756	2.85507e-13
SATB1	-0.318945	2.75944e-13
ZNF143	-0.319175	2.64753e-13
FEM1B	-0.319227	2.62291e-13
LMAN1	-0.319344	2.56854e-13
NSD1	-0.319437	2.52552e-13
FAM160A1	-0.319616	2.44532e-13
ZBED6	-0.319693	2.41181e-13
OSBPL11	-0.319835	2.35094e-13
TBC1D9B	-0.319836	2.35026e-13
GRAMD2B	-0.319838	2.34965e-13
ARL5B	-0.319899	2.32381e-13
DNAJC14	-0.319962	2.29772e-13
YWHAZP5	-0.320198	2.20159e-13
MTM1	-0.320317	2.15467e-13
GPBP1L1	-0.320469	2.09651e-13
EXOC2	-0.320481	2.09168e-13
DPYD	-0.320527	2.07443e-13
USP24	-0.320568	2.0591e-13
AHCYL1	-0.320815	1.96924e-13
WDR48	-0.320847	1.95779e-13
ZNF548	-0.32087	1.94949e-13
SPEN	-0.320872	1.94886e-13
MALT1	-0.320907	1.93656e-13
GORASP1	-0.321129	1.86015e-13
ZNF750	-0.321329	1.79407e-13
PCDH1	-0.321616	1.70278e-13
VAV3	-0.321853	1.63121e-13
ZNF800	-0.322006	1.58622e-13
KCTD9	-0.322051	1.57344e-13
KLHL2	-0.32222	1.52567e-13
TBC1D12	-0.322395	1.478e-13
RAB11FIP1	-0.322626	1.41696e-13
ARL15	-0.323058	1.3095e-13
PTAR1	-0.323263	1.26134e-13
TVP23B	-0.323284	1.2566e-13
ACSL1	-0.323315	1.24944e-13
NEK7	-0.323431	1.22321e-13
PRDM4	-0.323496	1.20889e-13
ZNRF2	-0.323715	1.16128e-13
MAML3	-0.323788	1.14596e-13
AHCYL2	-0.323881	1.12658e-13
ESYT2	-0.323899	1.12286e-13
RLF	-0.324035	1.09527e-13
MUC15	-0.324152	1.07192e-13
CROT	-0.324205	1.06151e-13
NIPAL2	-0.32465	9.78331e-14
SUSD6	-0.324758	9.59074e-14
ARHGEF6	-0.324977	9.21277e-14
PIKFYVE	-0.325051	9.08821e-14
HACE1	-0.325252	8.75855e-14
GTPBP2	-0.325404	8.51629e-14
ATP7A	-0.325476	8.4041e-14
CDK17	-0.325558	8.27848e-14
PANK3	-0.325609	8.20136e-14
TNFAIP8	-0.325679	8.09523e-14
SLC35E2B	-0.32573	8.01925e-14
AP1G1	-0.325772	7.95841e-14
PELI1	-0.325801	7.91542e-14
CMTM6	-0.325869	7.81699e-14
USP8	-0.325896	7.77809e-14
BBX	-0.325945	7.70724e-14
SUCO	-0.326021	7.59981e-14
MALL	-0.326225	7.31983e-14
PIGN	-0.326273	7.25434e-14
INO80D	-0.32629	7.23179e-14
DSC2	-0.326436	7.03963e-14
STK4	-0.326507	6.94766e-14
BIRC6	-0.32655	6.8921e-14
MBNL1	-0.326759	6.63061e-14
PAFAH2	-0.326851	6.5193e-14
MLLT10	-0.326974	6.37231e-14
TOP1	-0.326988	6.35623e-14
STAG1	-0.327305	5.99283e-14
PAN3	-0.327571	5.70402e-14
REL	-0.327702	5.5672e-14
ZDHHC13	-0.327708	5.56054e-14
FAM83B	-0.327747	5.52032e-14
STAM	-0.327772	5.49556e-14
VPS26C	-0.327793	5.47358e-14
KIAA0232	-0.328074	5.19478e-14
PCSK7	-0.328156	5.1166e-14
ATP6V0C	-0.328292	4.98856e-14
MRTFB	-0.328387	4.90071e-14
FOXO4	-0.32841	4.88006e-14
ASXL2	-0.328445	4.84839e-14
GSE1	-0.328588	4.72077e-14
KLHL28	-0.328718	4.60783e-14
SOCS6	-0.328881	4.46958e-14
ZBTB1	-0.329013	4.36129e-14
IKZF5	-0.329904	3.6922e-14
LCORL	-0.329951	3.65944e-14
EIF4E3	-0.329978	3.64113e-14
PRDM10	-0.330004	3.62365e-14
ARID4A	-0.330308	3.42287e-14
MBNL2	-0.330436	3.34146e-14
RALBP1	-0.330642	3.21464e-14
BLZF1	-0.330659	3.20417e-14
CAPN7	-0.330716	3.17029e-14
SOS2	-0.330792	3.1254e-14
EIF4EBP2	-0.330928	3.04673e-14
MED12	-0.33102	2.99433e-14
NAV2	-0.331066	2.96853e-14
FNBP1	-0.3313	2.84054e-14
BAZ2B	-0.331542	2.71385e-14
SMARCAD1	-0.331668	2.65052e-14
RPS6KA3	-0.331699	2.63484e-14
SCAMP1	-0.33211	2.43815e-14
RNF141	-0.332224	2.38638e-14
LMO7	-0.332233	2.38225e-14
STX11	-0.332266	2.36761e-14
ZNF644	-0.332479	2.27401e-14
MAGI3	-0.332624	2.2128e-14
ZNF185	-0.332631	2.20986e-14
CLPX	-0.332638	2.20667e-14
KMT2D	-0.332668	2.19426e-14
POLR2A	-0.332886	2.1054e-14
MTF1	-0.332927	2.08917e-14
ANKRD17	-0.333164	1.99763e-14
MDFIC	-0.333166	1.99683e-14
IRF2	-0.333354	1.92679e-14
SPIN1	-0.333375	1.91924e-14
ARPP19	-0.333381	1.9169e-14
SH3PXD2A	-0.333513	1.8698e-14
OXR1	-0.333574	1.84824e-14
RYBP	-0.3336	1.83899e-14
RAF1	-0.333716	1.79908e-14
DSC3	-0.333913	1.73282e-14
ASAH1	-0.334203	1.63974e-14
NRIP1	-0.334383	1.58465e-14
ACBD5	-0.334508	1.5473e-14
PUM2	-0.334555	1.53359e-14
HSPG2	-0.335033	1.40015e-14
TMEM184C	-0.335415	1.30162e-14
SIRT1	-0.335503	1.27976e-14
SETD7	-0.335707	1.23083e-14
AZI2	-0.335732	1.22507e-14
ATXN1L	-0.335749	1.22103e-14
REEP3	-0.335792	1.21101e-14
SKIL	-0.335799	1.20933e-14
PROM2	-0.335877	1.19136e-14
GLYR1	-0.335886	1.1895e-14
SLK	-0.335905	1.18511e-14
SLC12A6	-0.335913	1.18322e-14
ITGB1	-0.336075	1.14715e-14
DDX6	-0.33634	1.09041e-14
CRYBG1	-0.33644	1.06956e-14
MAT2B	-0.336808	9.96596e-15
ASH1L	-0.337022	9.56457e-15
FAM8A1	-0.337225	9.19913e-15
UBR4	-0.337573	8.60374e-15
MYZAP	-0.337805	8.22723e-15
MON2	-0.337818	8.20667e-15
SACM1L	-0.337921	8.04515e-15
TRANK1	-0.338811	6.77461e-15
WDR7	-0.338921	6.63113e-15
USP16	-0.339023	6.50259e-15
KIDINS220	-0.339145	6.35043e-15
FGD4	-0.339203	6.27928e-15
IGIP	-0.33928	6.18582e-15
VPS4B	-0.339292	6.17211e-15
PIK3C2A	-0.339361	6.08973e-15
EXOC6B	-0.33937	6.07958e-15
CD2AP	-0.339634	5.77631e-15
COG6	-0.339636	5.77331e-15
WDR11	-0.339751	5.64568e-15
LCOR	-0.339769	5.62616e-15
NAPA	-0.339817	5.57463e-15
DOCK1	-0.33993	5.45334e-15
LEPROT	-0.340113	5.26312e-15
ARID1A	-0.340265	5.10989e-15
ZBTB4	-0.340417	4.96085e-15
ATP10D	-0.340576	4.80917e-15
ADAM10	-0.340671	4.72145e-15
DNAJB14	-0.341254	4.21375e-15
NATD1	-0.341374	4.1165e-15
FMN1	-0.341525	3.99668e-15
ZMIZ1	-0.34155	3.97702e-15
AKAP13	-0.341601	3.93776e-15
GBE1	-0.341604	3.9355e-15
RAB8B	-0.341683	3.875e-15
ADGRL2	-0.341687	3.87258e-15
TCF12	-0.341841	3.75717e-15
GRHL1	-0.341991	3.64843e-15
SON	-0.342046	3.60957e-15
ZNF236	-0.342327	3.41655e-15
ANKRD13A	-0.342334	3.41185e-15
PXK	-0.342343	3.40579e-15
UBXN4	-0.342363	3.39264e-15
SLC28A3	-0.342563	3.26226e-15
LRRK2	-0.342656	3.20307e-15
ATF7	-0.342739	3.15146e-15
CMPK1	-0.342983	3.00359e-15
FBXW7	-0.343153	2.90496e-15
TBC1D5	-0.34318	2.88989e-15
STK17B	-0.343273	2.8372e-15
RB1	-0.343438	2.7468e-15
CDK19	-0.343759	2.5785e-15
RSU1	-0.343801	2.55759e-15
USP6NL	-0.344052	2.43399e-15
WDFY1	-0.344362	2.28946e-15
IKZF4	-0.34486	2.07517e-15
ARHGAP5	-0.344973	2.02935e-15
GTF2I	-0.345124	1.96945e-15
PHACTR2	-0.345305	1.90014e-15
BLNK	-0.345441	1.8496e-15
FAM135A	-0.345612	1.78803e-15
ZFP36	-0.345657	1.77226e-15
NBPF10	-0.346036	1.64374e-15
CDS1	-0.346044	1.64104e-15
APC	-0.346128	1.6139e-15
MIER3	-0.34637	1.53834e-15
NCOR1	-0.347029	1.34913e-15
TRIM62	-0.347065	1.33954e-15
GCOM1	-0.347205	1.30253e-15
RSBN1	-0.347241	1.29329e-15
GPATCH8	-0.347309	1.27593e-15
GRHL3	-0.34753	1.22087e-15
REST	-0.347717	1.17606e-15
NR1D2	-0.347894	1.13528e-15
ZNF217	-0.347963	1.11958e-15
COBLL1	-0.347978	1.11626e-15
SLC10A7	-0.348016	1.10792e-15
ARID1B	-0.348117	1.08559e-15
NDST1	-0.348185	1.07112e-15
KBTBD4	-0.348884	9.31094e-16
BCL9L	-0.348943	9.20118e-16
ACTR2	-0.348957	9.1753e-16
DCTN4	-0.349296	8.57123e-16
CAPZA1	-0.34948	8.26111e-16
PAPSS1	-0.349559	8.12986e-16
LAMP2	-0.349723	7.8671e-16
MBP	-0.349758	7.81131e-16
GABPA	-0.349802	7.7423e-16
DOCK8	-0.350009	7.42672e-16
ARFGEF2	-0.350175	7.18246e-16
TANK	-0.350246	7.07996e-16
PPL	-0.350815	6.3126e-16
FAM126B	-0.351096	5.96341e-16
USP34	-0.351428	5.57636e-16
PRRG4	-0.351449	5.55247e-16
ZSWIM4	-0.351723	5.25274e-16
ANK3	-0.352187	4.78131e-16
KLHL20	-0.352381	4.59649e-16
ABCD3	-0.352477	4.50735e-16
RASA2	-0.352601	4.39583e-16
ARID5B	-0.352604	4.39299e-16
NR3C1	-0.352691	4.31589e-16
NCOA1	-0.353186	3.90178e-16
WDR82	-0.35334	3.78142e-16
ZNF776	-0.353547	3.62498e-16
PER3	-0.353593	3.59144e-16
RALGAPA2	-0.353601	3.58545e-16
ADIPOR1	-0.353749	3.47857e-16
UBQLN2	-0.354276	3.12386e-16
ZNF436	-0.354388	3.05279e-16
TSTD2	-0.354885	2.75791e-16
ZNF264	-0.354971	2.70938e-16
TRIM33	-0.355025	2.67968e-16
FBXO11	-0.355307	2.52882e-16
SLC25A43	-0.355648	2.35816e-16
WDR26	-0.355655	2.35469e-16
BCOR	-0.355735	2.31637e-16
CSNK1G3	-0.356634	1.92499e-16
AQR	-0.356701	1.89845e-16
CDC42SE1	-0.356946	1.80497e-16
ZNF292	-0.357134	1.73608e-16
RNF19A	-0.357136	1.73534e-16
EPB41L4A	-0.357189	1.71664e-16
PCBP1	-0.357349	1.66076e-16
USF3	-0.357933	1.47156e-16
VPS13A	-0.358033	1.44147e-16
EIF4G3	-0.358196	1.39367e-16
CDC42SE2	-0.358283	1.36863e-16
ETV3	-0.358424	1.32924e-16
MINK1	-0.35879	1.23192e-16
DTWD2	-0.359153	1.14231e-16
CHP1	-0.359173	1.13759e-16
SMPDL3A	-0.359229	1.12445e-16
BICRAL	-0.359248	1.12002e-16
FAM114A2	-0.359495	1.06392e-16
[truncated: 358 more rows]
